# Supplementary material for: Diagnostic Accuracy of the Deep Learning Model for the Detection of ST Elevation Myocardial Infarction on Electrocardiogram
Source: J Pers Med. 2022 Feb 23;12(3):336. doi: 10.3390/jpm12030336 (PMC8956114; doi:10.3390/jpm12030336)
Supplement: Supplementary file 1 [file jpm-12-00336-s001.zip]

Archive with 2 entries (2 files):
- supplement Figure S1.pdf
- supplementary Document S1.pdf
